# Supplementary material for: Multi-layered metabolic effects of trehalose on the liver proteome in apoE-knockout mice model of liver steatosis
Source: Pharmacol Rep. 2024 Jun 24;76(4):902–9. doi: 10.1007/s43440-024-00615-3 (PMC11294376; doi:10.1007/s43440-024-00615-3)
Supplement: Supplementary file 1 — Supplementary material 1 [file 43440_2024_615_MOESM1_ESM.xlsx]

## Sheet: apoE_liver_TRE_candidates_1.25_
ProteinGroups	Pvalue	Qvalue	Genes	ProteinDescriptions	Fold Change	Condition Numerator	Condition Denominator
O35250	0.00342011	0.0218615	Exoc7	Exocyst complex component 7	2.39719	TRE	CTRL
Q3UZA1	0.000147865	0.0041837	Rcsd1	CapZ-interacting protein	2.29925	TRE	CTRL
Q3U186	9.19294e-07	0.00022109	Rars2	Probable arginine--tRNA ligase, mitochondrial	2.20103	TRE	CTRL
P11714	0.0026668	0.019074	Cyp2d9	Cytochrome P450 2D9	2.17905	TRE	CTRL
Q9DBE0	6.85155e-06	0.000599199	Csad	Cysteine sulfinic acid decarboxylase	2.16252	TRE	CTRL
Q99J36	0.000196078	0.00471567	Thumpd1	THUMP domain-containing protein 1	2.14477	TRE	CTRL
Q99PE8	0.000170197	0.00436612	Abcg5	ATP-binding cassette sub-family G member 5	2.14417	TRE	CTRL
Q61419	0.00170523	0.0153577	Cmah	Cytidine monophosphate-N-acetylneuraminic acid hydroxylase	2.02284	TRE	CTRL
A2A6Q5	5.2176e-05	0.00238901	Cdc27	Cell division cycle protein 27 homolog	1.83097	TRE	CTRL
Q8VEE0	0.00113159	0.0121233	Rpe	Ribulose-phosphate 3-epimerase	1.7824	TRE	CTRL
Q3TC93	0.0019563	0.0160993	Hs1bp3	HCLS1-binding protein 3	1.77597	TRE	CTRL
P27641	4.65523e-05	0.00218455	Xrcc5	X-ray repair cross-complementing protein 5	1.74204	TRE	CTRL
Q5SSZ5	0.000296503	0.00613182	Tns3	Tensin-3	1.70258	TRE	CTRL
Q8BSF4	5.40559e-06	0.000544304	Pisd	Phosphatidylserine decarboxylase proenzyme, mitochondrial	1.65528	TRE	CTRL
Q5M8N0	0.00456651	0.0247492	Cnrip1	CB1 cannabinoid receptor-interacting protein 1	1.64204	TRE	CTRL
Q99JX7	0.000161159	0.00431652	Nxf1	Nuclear RNA export factor 1	1.63766	TRE	CTRL
Q9CXF4	0.00109087	0.0117912	Tbc1d15	TBC1 domain family member 15	1.61745	TRE	CTRL
Q9D7P6	2.37897e-05	0.0014765	Iscu	Iron-sulfur cluster assembly enzyme ISCU, mitochondrial	1.60917	TRE	CTRL
Q99M51	0.00397517	0.0233604	Nck1	Cytoplasmic protein NCK1	1.59517	TRE	CTRL
Q8CCP0	0.002378	0.018163	Nemf	Nuclear export mediator factor Nemf	1.59137	TRE	CTRL
O89086	0.000161533	0.00431652	Rbm3	RNA-binding protein 3	1.58315	TRE	CTRL
Q9CPT3	0.00139705	0.0133728	Nanp	N-acylneuraminate-9-phosphatase	1.57633	TRE	CTRL
Q61878	0.00581362	0.0286805	Prg2	Bone marrow proteoglycan	1.55531	TRE	CTRL
Q8C1Q6	0.0061567	0.0295399	Smim4	Small integral membrane protein 4	1.53477	TRE	CTRL
P62073	0.000407684	0.00682074	Timm10	Mitochondrial import inner membrane translocase subunit Tim10	1.50084	TRE	CTRL
Q9JHU9	0.0116382	0.0428964	Isyna1	Inositol-3-phosphate synthase 1	1.49122	TRE	CTRL
Q8VCL2	0.00370305	0.0226512	Sco2	Protein SCO2 homolog, mitochondrial	1.48802	TRE	CTRL
Q3UQ84	0.000309662	0.00620664	Tars2	Threonine--tRNA ligase, mitochondrial	1.48739	TRE	CTRL
P04939	0.00848588	0.0362629	Mup3	Major urinary protein 3	1.48083	TRE	CTRL
Q02566	0.00149673	0.0139792	Myh6	Myosin-6	1.47118	TRE	CTRL
Q8BK30	0.00187026	0.0159789	Ndufv3	NADH dehydrogenase [ubiquinone] flavoprotein 3, mitochondrial	1.4709	TRE	CTRL
Q9D868	0.00248623	0.0187588	Ppih	Peptidyl-prolyl cis-trans isomerase H	1.45873	TRE	CTRL
Q9DCB8	0.00236396	0.018163	Isca2	Iron-sulfur cluster assembly 2 homolog, mitochondrial	1.45392	TRE	CTRL
Q99P27	0.000662562	0.00897725	Pla2g12b	Group XIIB secretory phospholipase A2-like protein	1.44358	TRE	CTRL
Q8VCH8	0.00386649	0.0232232	Ubxn4	UBX domain-containing protein 4	1.4429	TRE	CTRL
Q9D7V9	0.00497956	0.0262484	Naaa	N-acylethanolamine-hydrolyzing acid amidase	1.43996	TRE	CTRL
Q3UPF5	0.000279734	0.00605679	Zc3hav1	Zinc finger CCCH-type antiviral protein 1	1.43922	TRE	CTRL
Q9ESY9	0.00200545	0.0163495	Ifi30	Gamma-interferon-inducible lysosomal thiol reductase	1.43813	TRE	CTRL
Q63880	0.00210803	0.016829	Ces3a	Carboxylesterase 3A	1.42115	TRE	CTRL
A6H611	0.000215823	0.00497848	Mipep	Mitochondrial intermediate peptidase	1.41877	TRE	CTRL
Q9D967	0.00114657	0.0121878	Mdp1	Magnesium-dependent phosphatase 1	1.4184	TRE	CTRL
Q9QYC0	0.00309642	0.0209772	Add1	Alpha-adducin	1.41668	TRE	CTRL
Q5SZA1	0.00102945	0.0115828	Slc17a2	Sodium-dependent phosphate transport protein 3	1.40595	TRE	CTRL
Q9JI78	0.00619341	0.0296421	Ngly1	Peptide-N(4)-(N-acetyl-beta-glucosaminyl)asparagine amidase	1.39512	TRE	CTRL
Q9CZ83	0.00829497	0.0358641	Mrpl55	39S ribosomal protein L55, mitochondrial	1.38693	TRE	CTRL
Q9JHU2	0.0135439	0.0469396	Palmd	Palmdelphin	1.38589	TRE	CTRL
Q8VCH0	2.8061e-05	0.00163604	Acaa1b	3-ketoacyl-CoA thiolase B, peroxisomal	1.38421	TRE	CTRL
P11589	0.00295306	0.0202917	Mup2	Major urinary protein 2	1.37551	TRE	CTRL
P33587	0.000896344	0.0105775	Proc	Vitamin K-dependent protein C	1.37495	TRE	CTRL
Q6ZQ89	0.00497845	0.0262484	Marchf6	E3 ubiquitin-protein ligase MARCHF6	1.36629	TRE	CTRL
Q80T19	0.00407382	0.0236201	Hamp2	Hepcidin-2	1.36624	TRE	CTRL
Q8K2T1	0.0106088	0.040741	Nmral1	NmrA-like family domain-containing protein 1	1.3636	TRE	CTRL
Q9QYY9	0.000751013	0.00950625	Adh4	All-trans-retinol dehydrogenase [NAD(+)] ADH4	1.36213	TRE	CTRL
Q8C7E7	5.39938e-06	0.000544304	Stbd1	Starch-binding domain-containing protein 1	1.35908	TRE	CTRL
O89106	0.00265233	0.019074	Fhit	Bis(5'-adenosyl)-triphosphatase	1.35118	TRE	CTRL
P60060	0.00443376	0.024373	Sec61g	Protein transport protein Sec61 subunit gamma	1.33353	TRE	CTRL
Q8R4R6	0.000435373	0.00686605	Nup35	Nucleoporin NUP35	1.30933	TRE	CTRL
Q921H8	2.70459e-05	0.00162613	Acaa1a	3-ketoacyl-CoA thiolase A, peroxisomal	1.30895	TRE	CTRL
P32020	0.000168575	0.00436612	Scp2	Non-specific lipid-transfer protein	1.30747	TRE	CTRL
O88520	0.0095443	0.0382436	Shoc2	Leucine-rich repeat protein SHOC-2	1.30645	TRE	CTRL
D3YXK2	0.00058465	0.00815121	Safb	Scaffold attachment factor B1	1.30046	TRE	CTRL
P36916	0.00480963	0.0257048	Gnl1	Guanine nucleotide-binding protein-like 1	1.29751	TRE	CTRL
G3X982	0.00142757	0.0134639	Aox3	Aldehyde oxidase 3	1.29511	TRE	CTRL
Q8CHH9	0.00175081	0.0155952	Septin8	Septin-8	1.29435	TRE	CTRL
Q91W52	0.0134658	0.0468977	Tmem19	Transmembrane protein 19	1.29387	TRE	CTRL
Q7TMS5	0.00211675	0.016829	Abcg2	Broad substrate specificity ATP-binding cassette transporter ABCG2	1.29291	TRE	CTRL
Q9WU19	0.000974701	0.0111627	Hao1	Hydroxyacid oxidase 1	1.29181	TRE	CTRL
P28665	0.000422756	0.00683011	Mug1	Murinoglobulin-1	1.29022	TRE	CTRL
Q9D710	0.00733316	0.0330656	Tmx2	Thioredoxin-related transmembrane protein 2	1.28138	TRE	CTRL
Q64176	0.00203761	0.0165416	Ces1e	Carboxylesterase 1E	1.27904	TRE	CTRL
P61961	0.014548	0.0490436	Ufm1	Ubiquitin-fold modifier 1	1.27625	TRE	CTRL
P08775	0.000685068	0.00909015	Polr2a	DNA-directed RNA polymerase II subunit RPB1	1.27187	TRE	CTRL
O08800	0.00315086	0.0211967	Serpinb8	Serpin B8	1.27119	TRE	CTRL
P28666	0.00385093	0.0232232	Mug2	Murinoglobulin-2	1.26447	TRE	CTRL
Q8K003	0.00366043	0.0226452	Tma7	Translation machinery-associated protein 7	1.26068	TRE	CTRL
Q6PGB6	0.00265988	0.019074	Naa50	N-alpha-acetyltransferase 50	1.2597	TRE	CTRL
Q9DAW9	0.00129642	0.0129946	Cnn3	Calponin-3	1.25903	TRE	CTRL
P21550	0.00065072	0.00887933	Eno3	Beta-enolase	1.25833	TRE	CTRL
Q9QYC7	2.90602e-08	2.63872e-05	Ggcx	Vitamin K-dependent gamma-carboxylase	1.25765	TRE	CTRL
Q9CR89	0.00853358	0.0362629	Ergic2	Endoplasmic reticulum-Golgi intermediate compartment protein 2	1.25226	TRE	CTRL
Q9QYR7	8.67842e-05	0.00303587	Acot3	Acyl-coenzyme A thioesterase 3	-1.25122	TRE	CTRL
Q99N96	6.4765e-06	0.00059337	Mrpl1	39S ribosomal protein L1, mitochondrial	-1.26124	TRE	CTRL
Q9CSH3	0.0140891	0.0481693	Dis3	Exosome complex exonuclease RRP44	-1.27217	TRE	CTRL
Q8R1K1	0.00183586	0.0159789	Ubac2	Ubiquitin-associated domain-containing protein 2	-1.27512	TRE	CTRL
P15392	0.000121808	0.00371998	Cyp2a4	Cytochrome P450 2A4	-1.28015	TRE	CTRL
Q60872	0.00390484	0.0232598	Eif1a	Eukaryotic translation initiation factor 1A	-1.28886	TRE	CTRL
Q61550	0.0030517	0.0208208	Rad21	Double-strand-break repair protein rad21 homolog	-1.29389	TRE	CTRL
O35855	0.0120546	0.0438432	Bcat2	Branched-chain-amino-acid aminotransferase, mitochondrial	-1.2944	TRE	CTRL
Q9CQP0	0.00291381	0.0200938	Mrpl33	39S ribosomal protein L33, mitochondrial	-1.29466	TRE	CTRL
P97501	0.000388053	0.00660721	Fmo3	Dimethylaniline monooxygenase [N-oxide-forming] 3	-1.29535	TRE	CTRL
Q8K2Y7	0.00852961	0.0362629	Mrpl47	39S ribosomal protein L47, mitochondrial	-1.29686	TRE	CTRL
Q61239	0.000290233	0.00613182	Fnta	Protein farnesyltransferase/geranylgeranyltransferase type-1 subunit alpha	-1.30087	TRE	CTRL
Q9QXG4	0.000579832	0.00815121	Acss2	Acetyl-coenzyme A synthetase, cytoplasmic	-1.30251	TRE	CTRL
Q9Z2A9	0.00238079	0.018163	Ggt5	Glutathione hydrolase 5 proenzyme	-1.30545	TRE	CTRL
Q61420	0.00256577	0.0187815	Slc35a1	CMP-sialic acid transporter	-1.3127	TRE	CTRL
P16330	0.0139678	0.0479038	Cnp	2',3'-cyclic-nucleotide 3'-phosphodiesterase	-1.31723	TRE	CTRL
Q9CZX0	0.00837943	0.0360672	Elp3	Elongator complex protein 3	-1.32313	TRE	CTRL
P49615	0.00234819	0.018163	Cdk5	Cyclin-dependent-like kinase 5	-1.32633	TRE	CTRL
Q9JIG8	0.00433811	0.0242631	Praf2	PRA1 family protein 2	-1.32693	TRE	CTRL
O70579	0.00423331	0.0239555	Slc25a17	Peroxisomal membrane protein PMP34	-1.33202	TRE	CTRL
Q8R1S4	0.0133166	0.0468623	Mtss1	Protein MTSS 1	-1.33617	TRE	CTRL
Q8CH25	0.0030929	0.0209772	Sltm	SAFB-like transcription modulator	-1.34275	TRE	CTRL
Q8C5W3	0.00254979	0.0187815	Tbcel	Tubulin-specific chaperone cofactor E-like protein	-1.347	TRE	CTRL
P01864	0.00076078	0.00956694	NaN	Ig gamma-2A chain C region secreted form	-1.3511	TRE	CTRL
Q64339	0.00227829	0.0179194	Isg15	Ubiquitin-like protein ISG15	-1.35938	TRE	CTRL
Q61508	0.000714696	0.00930473	Ecm1	Extracellular matrix protein 1	-1.36279	TRE	CTRL
Q3UQN2	0.00507725	0.0265452	Fcho2	F-BAR domain only protein 2	-1.3635	TRE	CTRL
P01942	0.0139094	0.0477886	Hba	Hemoglobin subunit alpha	-1.36708	TRE	CTRL
Q8BQ47	3.99741e-07	0.000145071	Cnpy4	Protein canopy homolog 4	-1.38837	TRE	CTRL
P02088	0.00761316	0.0337505	Hbb-b1	Hemoglobin subunit beta-1	-1.40153	TRE	CTRL
Q60967	0.00192248	0.0160123	Papss1	Bifunctional 3'-phosphoadenosine 5'-phosphosulfate synthase 1	-1.41403	TRE	CTRL
Q9WTU6	0.0145654	0.0490436	Mapk9	Mitogen-activated protein kinase 9	-1.45348	TRE	CTRL
Q8VCM4	1.49029e-06	0.000286731	Lipt1	Lipoyltransferase 1, mitochondrial	-1.45491	TRE	CTRL
P01867	0.00573574	0.0283691	Igh-3	Ig gamma-2B chain C region	-1.45506	TRE	CTRL
Q9Z0X4	0.000901619	0.0105775	Pde3a	cGMP-inhibited 3',5'-cyclic phosphodiesterase A	-1.45786	TRE	CTRL
Q9JLZ6	0.00275406	0.0194524	Hic2	Hypermethylated in cancer 2 protein	-1.52864	TRE	CTRL
P00920	0.000578122	0.00815121	Ca2	Carbonic anhydrase 2	-1.56425	TRE	CTRL
P01633	0.00783731	0.0344269	Igk-V19-17	Ig kappa chain V19-17	-1.64957	TRE	CTRL
Q9D115	9.74009e-06	0.000780831	Znf706	Zinc finger protein 706	-1.68213	TRE	CTRL
P27786	2.19733e-05	0.00140922	Cyp17a1	Steroid 17-alpha-hydroxylase/17,20 lyase	-1.72928	TRE	CTRL
Q9DBS1	8.02734e-05	0.00286011	Tmem43	Transmembrane protein 43	-1.77069	TRE	CTRL
P02104	0.00932349	0.0375438	Hbb-y	Hemoglobin subunit epsilon-Y2	-1.772	TRE	CTRL
Q4PZA2	4.11442e-08	2.63872e-05	Ece1	Endothelin-converting enzyme 1	-1.77837	TRE	CTRL
P01878	0.00119184	0.0123704	NaN	Ig alpha chain C region	-1.82678	TRE	CTRL
O08539	0.0086233	0.0364074	Bin1	Myc box-dependent-interacting protein 1	-1.85039	TRE	CTRL
Q8C0L9	0.000135228	0.00394209	Gpcpd1	Glycerophosphocholine phosphodiesterase GPCPD1	-1.94275	TRE	CTRL
Q9CWE0	9.24355e-05	0.00306631	Mtfr1l	Mitochondrial fission regulator 1-like	-2.23223	TRE	CTRL
Q6ZQF0	0.000509168	0.00753568	Topbp1	DNA topoisomerase 2-binding protein 1	-2.41689	TRE	CTRL
Q64481	1.03677e-05	0.000797902	Cyp3a16	Cytochrome P450 3A16	-5.04905	TRE	CTRL
